# Supplementary material for: Maternal Supplementation with Polyphenols and Omega-3 Fatty Acids during Pregnancy: Prenatal Effects on Fetal Fatty Acid Composition in the Iberian Pig
Source: Animals (Basel). 2022 Aug 21;12(16):2140. doi: 10.3390/ani12162140 (PMC9405247; doi:10.3390/ani12162140)
Supplement: Supplementary file 1 [file animals-12-02140-s001.zip]

Archive with 1 entries (1 files):
- animals-1822493-supplementary.xlsx
