# Supplementary material for: Maternal Supplementation with Polyphenols and Omega-3 Fatty Acids during Pregnancy: Prenatal Effects on Fetal Fatty Acid Composition in the Iberian Pig
Source: Animals (Basel). 2022 Aug 21;12(16):2140. doi: 10.3390/ani12162140 (PMC9405247; doi:10.3390/ani12162140)
Supplement: Supplementary file 1 [file animals-12-02140-s001.zip › animals-1822493-supplementary.xlsx]

## Sheet: S1
Table S1.Estimated composition on an as-fed basis of the experimental diets (g/kg), ingredient (g/kg; left table) and fatty acid composition (g/100g total fatty acids) of the experimental diets of Control sows (group C) and treated with hydroxytyrosol and n3-PUFA (Treated;group T).
								g/100 g total fatty acids
	Estimated analysis (g/kg)	Group C	Group T	Ingredient (g/kg dry matter basis)	Group C	Group T	Fatty acids	Group C	Group T
	Dry Matter (DM)	910.7	910.3	Barley	234	299	C14:0	0.463	0.198
	EM (Kcal/kg)	2910.4	2909.1	Wheat	300.1	192.5	C16:0	20.64	11.83
	Crude protein	122.8	123.4	Wheat bran	245.5	300	C16:1 n9	0.203	0.161
	Crude fat	35.5	62.3	Cookie Flour	100	0	C16:1 n7	0.867	0.192
	Crude fiber	62.1	73	Beet pulp	50	50	C17:0	0.469	0.234
				Sunflower flour (28%)	31.5	68	C18:0	3.695	3.232
				Soybean oil	7	0	C18:1n9	19.26	18.38
				Linseed oil	0	40	C18:1n7	4.736	3.101
				Sepiolite	0	18.1	C18:2n6	41.51	32.26
				Salt	5	5	C18:3n3	4.132	28.96
				Phosfate Monocalcium	2.5	2.5	C20:0	0.349	0.288
				Calcium carbonate	16.5	17.5	C20:1n9	0.904	0.442
				L-Lysine (500g/kg)	4.2	3.8	C20:5n3	0.234	0.105
				L-Threonine	0.7	0.6	C22:4n6	0.122	0.093
				MVP	3	3	C22:5n3	1.248	0.287
							C22:6n3	1.151	0.225
							SFA	25.62	15.78
							MUFA	25.97	22.28
							PUFA	48.39	61.93
							n6	41.63	32.35
							n3	6.766	29.58
							n6/n3	6.153	1.094
	MVP = mineral and vitamin premix; SFA = sum of saturated fatty acids; MUFA = sum of monounsaturated fatty acids; PUFA = sum of polyunsaturated fatty acids; n6 = sum of omega-6 PUFA; n3 = sum of omega-3 PUFA.

## Sheet: S2
	Table S2.Fatty acid composition of the plasma of fetuses born from control sows (Group C) or sows treated with hydroxytyrosol and linseed oil from day 35 to day 100 of gestation (Group T)
	Fatty acid	Group C															Group T															ANOVA
		Total			Sex						Litter size									Sex						Litter size
					Females			Males			Small			Large			Total			Females			Males			Small			Large			Treatment	Sex	Litter	Treatment*Litter	Treatment*Sex	Treatment*Sex*Litter
	C14:0	1.81386	±	0.0428242	1.73719	±	0.0735277	1.88414	±	0.0436265	1.82995	±	0.0461301	1.70661	±	0.115062	1.90658	±	0.0403141	1.88161	±	0.03901	1.93987	±	0.0790518	1.91746	±	0.0718813	1.90295	±	0.048575	0.0273228	0.0456436	0.164374	0.456541	0.368779	0.313148
	C16:0	23.5434	±	0.188517	23.3266	±	0.318042	23.7422	±	0.21218	23.5537	±	0.203035	23.475	±	0.554525	24.3458	±	0.246313	24.4026	±	0.359276	24.2699	±	0.325753	25.0621	±	0.416934	24.107	±	0.290826	0.0241166	0.449843	0.269587	0.813195	0.114667	0.88427
	C16:1n9	1.75743	±	0.0545454	1.71625	±	0.0843924	1.79517	±	0.0711802	1.79497	±	0.0591196	1.50714	±	0.0955728	1.67326	±	0.0486253	1.6644	±	0.0671501	1.68508	±	0.0712656	1.74019	±	0.105699	1.65095	±	0.0547692	0.348324	0.180373	0.0245199	0.432715	0.840627	0.328255
	C16:1n7	6.58486	±	0.17968	6.35126	±	0.308888	6.799	±	0.192468	6.6146	±	0.201349	6.38661	±	0.332348	6.48255	±	0.157391	6.25883	±	0.156886	6.78084	±	0.295326	6.43804	±	0.311101	6.49738	±	0.184545	0.516817	0.0319976	0.326961	0.868892	0.908715	0.294444
	C17:0	1.01447	±	0.0318191	0.989678	±	0.0429472	1.0372	±	0.0469681	0.985349	±	0.0328982	1.20865	±	0.0700613	1.0579	±	0.0397803	1.03644	±	0.0489973	1.0865	±	0.0667316	1.07191	±	0.0689609	1.05323	±	0.0482253	0.607623	0.870679	0.168138	0.110006	0.787541	0.566311
	C17:1	1.09288	±	0.0637656	1.11245	±	0.131621	1.07494	±	0.026815	1.03776	±	0.0267224	1.46034	±	0.460836	1.05367	±	0.0378662	1.07412	±	0.0594507	1.02641	±	0.0399034	1.06474	±	0.0761363	1.04998	±	0.0441658	0.00330508	0.00347329	0.00223641	0.0011768	0.00696178	0.00274172
	C18:0	13.4	±	0.358371	13.3557	±	0.452352	13.5686	±	0.556245	13.2005	±	0.373036	15.2425	±	0.948877	14.7	±	0.47598	15.2966	±	0.742968	13.7901	±	0.464479	15.9152	±	1.26158	14.2295	±	0.468702	0.974753	0.0399724	0.232352	0.104329	0.44354	0.041682
	C18:1n9	19.5	±	0.277978	19.4227	±	0.511815	19.5178	±	0.26521	19.5254	±	0.264375	19.1185	±	1.29169	18.3	±	0.325522	17.8508	±	0.464967	18.9288	±	0.416961	17.7103	±	0.635384	18.5136	±	0.378056	0.202737	0.117117	0.781412	0.42711	0.761183	0.308876
	C18:1n7	5.35	±	0.1369	5.20093	±	0.237125	5.49524	±	0.146355	5.43563	±	0.148881	4.81353	±	0.270678	4.96	±	0.126431	4.7319	±	0.147357	5.26859	±	0.207395	4.66248	±	0.286637	5.06172	±	0.137606	0.916487	0.00939164	0.129341	0.235729	0.325545	0.100666
	C18:2n6	3.80483	±	0.157603	4.05933	±	0.287824	3.57155	±	0.137338	3.86207	±	0.172428	3.42327	±	0.366537	4.14851	±	0.103889	4.26397	±	0.113002	3.99456	±	0.188334	4.21265	±	0.207539	4.12712	±	0.121274	0.0482522	0.725925	0.324278	0.154227	0.19024	0.208782
	C18:3n6	0.39	±	0.0289115	0.416682	±	0.0500097	0.363999	±	0.0313626	0.376823	±	0.0260253	0.471674	±	0.144535	0.49	±	0.0367545	0.495847	±	0.044618	0.479773	±	0.0628774	0.421277	±	0.0296168	0.511519	±	0.0476851	0.977752	0.0879041	0.0580104	0.856037	0.45032	0.162977
	C18:3n3	0.4	±	0.0365347	0.46496	±	0.0601166	0.339144	±	0.0406389	0.372745	±	0.0355793	0.576463	±	0.138046	0.57	±	0.0443031	0.609323	±	0.0584815	0.523805	±	0.067998	0.508904	±	0.0633225	0.593929	±	0.0551613	0.967959	0.00710485	0.00936574	0.488193	0.513454	0.08466
	C18:4n3	0.404934	±	0.0587981	0.457514	±	0.104992	0.356736	±	0.0593917	0.361681	±	0.0533689	0.693288	±	0.26705	0.465445	±	0.0494325	0.489902	±	0.0701691	0.432836	±	0.0685939	0.382644	±	0.0509174	0.493045	±	0.0634215	0.0887017	0.012372	0.00427092	0.182373	0.200363	0.0375076
	C20:1n9	0.380882	±	0.0354726	0.395846	±	0.0608423	0.367166	±	0.0400414	0.348267	±	0.0284452	0.598319	±	0.184049	0.682518	±	0.146202	0.782591	±	0.229487	0.549088	±	0.152543	0.517074	±	0.158784	0.737667	±	0.187804	0.759218	0.297615	0.204141	0.973489	0.863112	0.660789
	C20:3n6	0.54	±	0.0449917	0.618409	±	0.0801255	0.473859	±	0.0422272	0.514492	±	0.0319435	0.732994	±	0.27984	0.62	±	0.0326791	0.632836	±	0.0428717	0.610485	±	0.0514125	0.503228	±	0.0522041	0.663266	±	0.038287	0.203721	0.00809464	0.00163592	0.326356	0.04676	0.115995
	C20:4n6	10.3	±	0.32634	9.8418	±	0.471384	10.7448	±	0.443211	10.6607	±	0.330662	7.99442	±	0.653	8.38	±	0.299406	8.25382	±	0.383644	8.53682	±	0.483419	8.84859	±	0.630145	8.21727	±	0.3405	0.754636	0.0268727	0.000371401	0.351394	0.591311	0.127628
	C20:5n3	0.64	±	0.0749029	0.796959	±	0.123366	0.49145	±	0.0797527	0.593109	±	0.0754603	0.933924	±	0.266117	0.96	±	0.0482905	0.991489	±	0.0612348	0.909971	±	0.0781538	0.830816	±	0.0981302	0.998466	±	0.0546065	0.619212	0.0168399	0.00549523	0.63314	0.642812	0.413848
	C22:4n6	0.964147	±	0.0935009	0.880263	±	0.0980662	1.04104	±	0.155556	0.825691	±	0.0538517	1.88718	±	0.506426	1.11907	±	0.103	1.28573	±	0.155742	0.896863	±	0.10885	1.12897	±	0.149438	1.11578	±	0.128896	0.12932	0.391056	0.00340527	0.0308169	0.109981	0.935898
	C22:5n3	1.24	±	0.0492892	1.34084	±	0.0620807	1.13915	±	0.0709847	1.20427	±	0.0497945	1.44457	±	0.169276	1.5	±	0.0725347	1.59525	±	0.105358	1.38283	±	0.0910333	1.47042	±	0.123202	1.51548	±	0.0882824	0.609313	0.01445	0.0705272	0.487979	0.748026	0.297005
	C22:6n3	4.73983	±	0.163247	4.72536	±	0.2885	4.75309	±	0.173947	4.7606	±	0.18354	4.60131	±	0.28754	4.66302	±	0.173946	4.72904	±	0.233182	4.57499	±	0.265559	4.13558	±	0.325278	4.83883	±	0.199801	0.697504	0.937731	0.543911	0.321331	0.992034	0.589722
	SFA	39.8	±	0.447546	39.4092	±	0.562975	40.2322	±	0.686851	39.5694	±	0.495576	41.6327	±	0.556025	42	±	0.620907	42.6173	±	1.00406	41.0864	±	0.530263	43.9667	±	1.57065	41.2927	±	0.620665	0.294837	0.261268	0.647135	0.160001	0.197202	0.138078
	MUFA	28.1	±	0.279909	27.8482	±	0.440067	28.2503	±	0.358279	28.142	±	0.286553	27.4979	±	1.03154	26.7	±	0.355584	26.1038	±	0.549326	27.458	±	0.343001	25.6948	±	0.831913	27.0139	±	0.377355	0.177835	0.0524754	0.75182	0.385203	0.332852	0.236541
	PUFA	18.6915	±	0.273545	18.8768	±	0.430652	18.5218	±	0.350367	18.7716	±	0.293732	18.1578	±	0.781691	18.2538	±	0.326562	18.6182	±	0.39333	17.7679	±	0.546852	18.3075	±	0.576733	18.2359	±	0.394406	0.843873	0.584757	0.530172	0.909956	0.797385	0.520696
	UI	1.3078	±	0.0195254	1.30578	±	0.0331083	1.30965	±	0.0226254	1.31216	±	0.0217739	1.27874	±	0.0381874	1.26639	±	0.0211174	1.2753	±	0.0275406	1.2545	±	0.0333827	1.22619	±	0.0395247	1.27979	±	0.0247991	0.509678	0.8865	0.928905	0.592168	0.657992	0.423384
	MUFA/SFA	0.71	±	0.0120558	0.711374	±	0.0179774	0.707861	±	0.0165614	0.716776	±	0.0129734	0.661308	±	0.0272293	0.65	±	0.0147118	0.628632	±	0.0234667	0.671398	±	0.0131366	0.600299	±	0.0347835	0.662514	±	0.0153507	0.222462	0.116626	0.478049	0.152782	0.262597	0.125879
	n3	7.42	±	0.241947	7.78563	±	0.425348	7.07957	±	0.240269	7.2924	±	0.241612	8.24955	±	0.918824	8.16	±	0.246902	8.41501	±	0.334619	7.82443	±	0.360908	7.32836	±	0.354655	8.43975	±	0.297001	0.686504	0.0209989	0.00783031	0.999	0.54878	0.396291
	n6	16	±	0.288052	15.8165	±	0.452537	16.1953	±	0.369822	16.2398	±	0.307505	14.5095	±	0.536139	14.8	±	0.309426	14.9322	±	0.378808	14.5185	±	0.521629	15.1147	±	0.592398	14.635	±	0.364357	0.915544	0.211717	0.0151054	0.491864	0.836937	0.0998501
	n6/n3	2.25	±	0.069262	2.15205	±	0.118318	2.33049	±	0.0749061	2.30407	±	0.0714108	1.85236	±	0.174213	1.9	±	0.0667882	1.86762	±	0.0938689	1.93368	±	0.0945823	2.14065	±	0.154268	1.81436	±	0.0693823	0.903976	0.0195552	0.000321073	0.783474	0.77567	0.137984
	DI	1.9	±	0.0506301	1.89582	±	0.077986	1.90123	±	0.0672455	1.94134	±	0.0508359	1.61396	±	0.15444	1.68	±	0.0570959	1.5909	±	0.0854463	1.79717	±	0.0633373	1.53626	±	0.131045	1.72698	±	0.0615952	0.825443	0.0172171	0.0863287	0.0728961	0.422645	0.0330377
	D9	0.59	±	0.00982908	0.594704	±	0.0165465	0.593014	±	0.0115362	0.597994	±	0.0104264	0.566013	±	0.0289021	0.55	±	0.0114628	0.531922	±	0.0180209	0.572726	±	0.0104005	0.519705	±	0.0289944	0.559311	±	0.0116876	0.290908	0.0605778	0.508327	0.222039	0.505475	0.112337
	DN3	1.71681	±	0.162941	1.89456	±	0.266173	1.55389	±	0.194554	1.71759	±	0.178007	1.71168	±	0.429211	2.02943	±	0.14318	2.01256	±	0.196478	2.05192	±	0.212069	1.79179	±	0.26614	2.10864	±	0.169024	0.433132	0.98771	0.667333	0.372175	0.591371	0.467365
	DN6	2.89	±	0.134664	2.63321	±	0.185757	3.12279	±	0.184771	2.96085	±	0.149338	2.40725	±	0.195662	2.1	±	0.102434	1.95831	±	0.0982579	2.28018	±	0.196526	2.21287	±	0.256874	2.05738	±	0.107918	0.110035	0.0468378	0.0200703	0.729964	0.0816849	0.782993
	SFA = sum of saturated fatty acids; MUFA = sum o monounsaturated fatty acids; PUFA = sum of polyunsaturated fatty acids; UI = unsaturation index; D9 = activity of ∆9 desaturase activity; DI = desaturation index; DN3 total activity of the desaturases of n3; DN6 = total activity of the desaturases of n6.

## Sheet: S3
Table S3. Fatty acid composition of the neutral fraction of the longissimus dorsi intramuscular fat of fetuses born from control sows (Group C) or sows treated with hydroxytyrosol and linseed oil from day 35 to day 100 of gestation (Group T)
	Fatty acid	Control															Treated															ANOVA
		Total			Sex						Litter size						Total			Sex						Litter size
					Females			Males			Small			Large						Females			Males			Small			Large			Treatment	Sex	Litter	Treatment*Litter	Treatment*Sex	Treatment*Sex*Litter
	C14:0	4.48117	±	0.0475232	4.45682	±	0.0731818	4.50299	±	0.0627495	4.51352	±	0.0547944	4.33558	±	0.0748134	4.49523	±	0.0542375	4.53214	±	0.0765385	4.44738	±	0.075907	4.64063	±	0.0725245	4.45282	±	0.0658616	0.257829	0.896368	0.0793085	0.935389	0.782216	0.522641
	C16:0	34.9569	±	0.274763	35.4896	±	0.449808	34.4793	±	0.311347	35.0077	±	0.31418	34.7281	±	0.559121	33.5542	±	0.292149	33.677	±	0.395718	33.3951	±	0.438921	34.2629	±	0.550951	33.3475	±	0.338482	0.0325575	0.28382	0.396892	0.549705	0.963402	0.621117
	C16:1n9	3.07818	±	0.0957666	3.03111	±	0.184109	3.12037	±	0.0792269	3.03625	±	0.113373	3.26685	±	0.122642	2.85985	±	0.046388	2.83967	±	0.0707613	2.88602	±	0.0553031	2.93212	±	0.0898794	2.83878	±	0.0539799	0.0307121	0.761476	0.432309	0.233109	0.260337	0.881204
	C16:1n7	7.98416	±	0.203047	7.37611	±	0.288916	8.52931	±	0.248044	7.9419	±	0.244852	8.17433	±	0.191466	7.94757	±	0.121731	7.89644	±	0.157332	8.01384	±	0.193841	7.64269	±	0.212389	8.03649	±	0.143031	0.602305	0.101152	0.430085	0.72113	0.592796	0.222641
	C17:0	1.32978	±	0.0270479	1.36893	±	0.0382981	1.29468	±	0.0375325	1.36206	±	0.0289248	1.18452	±	0.0535801	1.32845	±	0.0209354	1.3344	±	0.0281377	1.32096	±	0.0318719	1.28135	±	0.0359719	1.34121	±	0.0246035	0.608794	0.239666	0.326331	0.026147	0.62425	0.31281
	C17:1	1.2	±	0.0190213	1.18836	±	0.0264246	1.2159	±	0.0274157	1.21548	±	0.0215932	1.14618	±	0.0352888	1.26	±	0.0172422	1.26731	±	0.0253318	1.25477	±	0.0225936	1.18124	±	0.0283123	1.28536	±	0.0195356	0.0992235	0.764354	0.71571	0.0179045	0.765858	0.768839
	C18:0	9.26156	±	0.159769	9.61061	±	0.247178	8.94863	±	0.192509	9.43491	±	0.18082	8.4815	±	0.201053	9.26351	±	0.18813	9.21593	±	0.285152	9.32519	±	0.22931	8.75209	±	0.274268	9.41267	±	0.226204	0.573391	0.888299	0.542648	0.0171197	0.31697	0.617765
	C18:1n9	21.98	±	0.188065	21.8428	±	0.281812	22.103	±	0.25426	21.8853	±	0.219954	22.4059	±	0.279589	21.4621	±	0.165957	21.2786	±	0.203835	21.7001	±	0.272195	21.4564	±	0.248487	21.4638	±	0.202952	0.0386149	0.676713	0.37893	0.567614	0.410722	0.941556
	C18:1n7	7.26899	±	0.12474	7.25513	±	0.157527	7.28142	±	0.192452	7.2021	±	0.150415	7.57002	±	0.0586172	6.89676	±	0.0769903	6.8516	±	0.0922508	6.95531	±	0.131433	6.41027	±	0.158927	7.03866	±	0.077474	0.00106844	0.833992	0.0141465	0.672878	0.710253	0.590459
	C18:2n6	3.51343	±	0.111116	3.52825	±	0.157811	3.50014	±	0.158778	3.49879	±	0.129508	3.57929	±	0.19457	4.79599	±	0.105774	4.92273	±	0.156114	4.6317	±	0.130855	5.15941	±	0.210999	4.69	±	0.118768	2.57899e-09	0.485998	0.448606	0.352917	0.908896	0.303068
	C18:3n6	0.341357	±	0.0119348	0.340001	±	0.0146229	0.342574	±	0.0187007	0.346792	±	0.0132096	0.316902	±	0.0279362	0.395704	±	0.0127948	0.402984	±	0.0192511	0.386266	±	0.0157372	0.482251	±	0.0286132	0.37046	±	0.0121799	7.59611e-05	0.942962	0.250007	0.975634	0.467589	0.748658
	C18:3n3	0.348586	±	0.0128679	0.363992	±	0.0164074	0.33428	±	0.0194846	0.357712	±	0.0141859	0.302956	±	0.0271203	0.571779	±	0.0178746	0.58002	±	0.0240077	0.561095	±	0.0271385	0.5994	±	0.0330582	0.563722	±	0.0210081	3.84394e-12	0.24998	0.502402	0.205023	0.769133	0.368592
	C18:4n3	0.130486	±	0.0108399	0.147297	±	0.0184492	0.115414	±	0.0118387	0.137981	±	0.0126836	0.0967586	±	0.0135605	0.10391	±	0.0065349	0.103027	±	0.0084447	0.105055	±	0.0104449	0.0909616	±	0.0179518	0.107687	±	0.00665198	0.253228	0.501081	0.502402	0.205023	0.769133	0.173129
	C20:1n9	0.703405	±	0.0317555	0.725986	±	0.0522136	0.683161	±	0.0384068	0.722308	±	0.0369505	0.618342	±	0.0475121	0.679589	±	0.045782	0.643372	±	0.0469164	0.726537	±	0.0860851	0.863907	±	0.16554	0.625829	±	0.0321044	0.140634	0.237915	0.00672046	0.110892	0.32462	0.0584271
	C20:3n6	0.343754	±	0.0158738	0.321368	±	0.0199708	0.363824	±	0.0239156	0.331991	±	0.0152861	0.396685	±	0.0528602	0.45041	±	0.0152153	0.448989	±	0.0204274	0.452251	±	0.0232303	0.46702	±	0.0330738	0.445565	±	0.0172523	0.00017021	0.0583596	0.95325	0.146268	0.0641979	0.696599
	C20:4n6	1.38	±	0.0799431	1.37025	±	0.13732	1.38693	±	0.0909739	1.33469	±	0.0855958	1.57862	±	0.210487	1.7	±	0.0989291	1.71968	±	0.136119	1.66911	±	0.145818	1.65627	±	0.152606	1.70973	±	0.120476	0.10507	0.574207	0.636819	0.606134	0.237844	0.852347
	C20:5n3	0.14	±	0.0138584	0.149875	±	0.0194868	0.131813	±	0.0198684	0.142285	±	0.016618	0.132699	±	0.0171339	0.16	±	0.00985207	0.156935	±	0.0124995	0.154476	±	0.0160067	0.118909	±	0.0103795	0.165851	±	0.0118334	0.773951	0.838967	0.446647	0.195309	0.597225	0.971262
	C22:4n6	0.57	±	0.0428953	0.521634	±	0.0681398	0.60499	±	0.0538151	0.550149	±	0.0471593	0.635048	±	0.105532	0.56	±	0.0320313	0.554015	±	0.042909	0.568947	±	0.0490065	0.618989	±	0.0705916	0.543463	±	0.0359249	0.76691	0.913092	0.85743	0.0883816	0.416253	0.339259
	C22:5n3	0.552538	±	0.047665	0.513239	±	0.0359233	0.587771	±	0.0847536	0.557844	±	0.0570977	0.528661	±	0.0563366	0.771353	±	0.027895	0.807354	±	0.0405157	0.724684	±	0.0355122	0.757841	±	0.0639523	0.775293	±	0.0311939	0.00318267	0.999176	0.921706	0.527816	0.95113	0.194191
	C22:6n3	0.434674	±	0.026701	0.39865	±	0.0377157	0.466971	±	0.0372853	0.422749	±	0.0295492	0.488336	±	0.0626634	0.734486	±	0.0365483	0.744672	±	0.0476313	0.721283	±	0.0577817	0.660565	±	0.0437648	0.756047	±	0.0451775	0.000187017	0.898726	0.166609	0.755377	0.63442	0.550419
	SFA	50	±	0.377481	50.926	±	0.631415	49.2256	±	0.391438	50.3182	±	0.44175	48.7297	±	0.423865	48.6	±	0.37633	48.7213	±	0.540105	48.4886	±	0.517029	48.8454	±	0.698432	48.5542	±	0.44459	0.216208	0.353681	0.237081	0.39511	0.687174	0.53207
	MUFA	34.3126	±	0.220487	34.2109	±	0.284977	34.4039	±	0.334926	34.1583	±	0.258784	35.0073	±	0.255754	33.1602	±	0.210507	32.8805	±	0.274173	33.5227	±	0.31993	32.8439	±	0.280964	33.2524	±	0.25907	0.000317556	0.645957	0.12262	0.508992	0.566887	0.501884
	PUFA	7.3064	±	0.200226	7.25591	±	0.297114	7.35166	±	0.275347	7.25508	±	0.225214	7.53733	±	0.447069	9.50066	±	0.232603	9.69126	±	0.340139	9.25358	±	0.302	9.94256	±	0.411881	9.37177	±	0.274681	4.77552e-07	0.92141	0.683274	0.363471	0.687415	0.612607
	UI	0.666875	±	0.00782341	0.654163	±	0.0128761	0.678272	±	0.00901872	0.66223	±	0.00881762	0.687775	±	0.0158101	0.734321	±	0.00922323	0.736923	±	0.013524	0.730947	±	0.0121443	0.73221	±	0.0164627	0.734937	±	0.0109868	0.000492489	0.636507	0.473998	0.510935	0.946576	0.581924
	MUFA/SFA	0.688791	±	0.00811028	0.67502	±	0.0116411	0.701137	±	0.0109814	0.682094	±	0.00947161	0.718927	±	0.00858156	0.685853	±	0.00856592	0.679025	±	0.0115827	0.694705	±	0.0127493	0.674934	±	0.0141327	0.689038	±	0.0102926	0.279264	0.424881	0.130881	0.453303	0.627719	0.980183
	n3	1.5979	±	0.0514994	1.57305	±	0.0343528	1.62018	±	0.0933733	1.61541	±	0.0601712	1.51912	±	0.0838254	2.33486	±	0.0670292	2.38752	±	0.0908007	2.26659	±	0.0995576	2.21918	±	0.12914	2.3686	±	0.0779702	2.87988e-08	0.567579	0.695677	0.282195	0.759442	0.550799
	n6	6.14317	±	0.203145	6.08151	±	0.31286	6.19845	±	0.268996	6.06242	±	0.228853	6.50655	±	0.437816	7.90028	±	0.208061	8.0484	±	0.304137	7.70827	±	0.271858	8.38394	±	0.337972	7.75922	±	0.247953	1.33817e-05	0.96568	0.740724	0.217066	0.657092	0.646531
	n6/n3	3.98151	±	0.141762	3.88432	±	0.185211	4.06865	±	0.213241	3.90955	±	0.164807	4.30532	±	0.2267	3.45956	±	0.0844602	3.42275	±	0.0963915	3.50728	±	0.150087	3.86125	±	0.158387	3.3424	±	0.0929602	0.0488524	0.281779	0.533958	0.0434712	0.557095	0.898508
	DI	3.21421	±	0.0646582	3.08641	±	0.0954962	3.32879	±	0.0836625	3.13938	±	0.0724751	3.55095	±	0.0836955	3.13966	±	0.0680528	3.15231	±	0.1015	3.12327	±	0.0864185	3.23428	±	0.129816	3.11207	±	0.0795771	0.110712	0.999103	0.17276	0.0422926	0.273014	0.568396
	D9	0.55	±	0.00734369	0.530549	±	0.0119858	0.570114	±	0.00747192	0.548109	±	0.00870874	0.566265	±	0.00901068	0.56	±	0.00699301	0.557181	±	0.00927137	0.567145	±	0.0107513	0.557255	±	0.0122624	0.562764	±	0.00834889	0.749578	0.195424	0.456476	0.772322	0.484764	0.356748
	DN3	0.436063	±	0.0502594	0.425982	±	0.0576609	0.445771	±	0.0826499	0.431899	±	0.0597499	0.456425	±	0.0530507	0.29874	±	0.0249586	0.295247	±	0.0319974	0.303138	±	0.0401254	0.196565	±	0.0160717	0.326412	±	0.0302704	0.0278061	0.539735	0.420731	0.351851	0.428615	0.509883
	DN6	0.4	±	0.0168442	0.394711	±	0.0262271	0.401065	±	0.0221607	0.388847	±	0.0173067	0.438942	±	0.0499869	0.35	±	0.0184426	0.347805	±	0.0235774	0.36107	±	0.0297705	0.329589	±	0.0354094	0.360579	±	0.0215507	0.140706	0.282291	0.51685	0.697817	0.145805	0.827869
	SFA = sum of saturated fatty acids; MUFA = sum o monounsaturated fatty acids; PUFA = sum of polyunsaturated fatty acids; UI = unsaturation index; D9 = activity of ∆9 desaturase activity; DI = desaturation index; DN3 total activity of the desaturases of n3; DN6 = total activity of the desaturases of n6.

## Sheet: S4
	Table S4. Fatty acid composition of the polar fraction of the longissimus dorsi intramuscular fat of fetuses born from control sows (Group C) or sows treated with hydroxytyrosol and linseed oil from day 35 to day 100 of gestation (Group T)
	Fatty acid	Group C															Group T															ANOVA
		Total			Sex						Litter size						Total			Sex						Litter size
					Females			Males			Small			Large						Females			Males			Small			Large			Treatment	Sex	Litter	Treatment*Litter	Treatment*Sex	Treatment*Sex*Litter
	C14:0	1.52327	±	0.05944	1.37025	±	0.0777918	1.64667	±	0.0816073	1.48537	±	0.0614498	1.6976	±	0.173062	1.58683	±	0.0708138	1.49047	±	0.0943626	1.7153	±	0.103965	1.77064	±	0.139566	1.52939	±	0.0810814	0.742136	0.351936	0.877581	0.0630526	0.0564	0.893831
	C16:0	22.8001	±	0.175284	22.7667	±	0.249124	22.8281	±	0.249039	23.013	±	0.194403	21.7991	±	0.216418	22.9444	±	0.252214	23.0889	±	0.375102	22.7463	±	0.309479	23.2863	±	0.568699	22.8397	±	0.281421	0.265887	0.459251	0.13253	0.104041	0.280547	0.115599
	C16:1n9	1.32	±	0.02763	1.28332	±	0.0260734	1.35996	±	0.0453408	1.35869	±	0.0302561	1.16664	±	0.0413006	1.23	±	0.0313394	1.25206	±	0.0485442	1.20181	±	0.0333705	1.42017	±	0.0951516	1.17291	±	0.0240166	0.903088	0.686098	0.000429824	0.942698	0.0548607	0.105727
	C16:1n7	2.81136	±	0.0453373	2.74123	±	0.0650961	2.87018	±	0.0619707	2.84888	±	0.0507041	2.63499	±	0.0833676	2.87584	±	0.103622	3.00656	±	0.169939	2.6967	±	0.0688517	2.94471	±	0.220281	2.85475	±	0.11847	0.436376	0.564018	0.429733	0.56762	0.876878	0.214267
	C17:0	1.17492	±	0.0181921	1.18092	±	0.0246144	1.16989	±	0.0266573	1.20305	±	0.0184039	1.04274	±	0.0353148	1.19321	±	0.0174591	1.20367	±	0.0222737	1.17888	±	0.0282088	1.13049	±	0.0368762	1.21242	±	0.0191926	0.414544	0.137364	0.590704	0.00013789	0.123022	0.489294
	C17:1	0.965397	±	0.0200545	0.937063	±	0.0217833	0.989161	±	0.0317409	0.981883	±	0.0222119	0.887912	±	0.0400413	0.949595	±	0.0249163	0.95514	±	0.0401096	0.941996	±	0.0225688	0.949665	±	0.0970926	0.949574	±	0.0149189	0.861351	0.600491	0.602015	0.10356	0.083946	0.148955
	C18:0	13.2657	±	0.0976556	13.1351	±	0.163398	13.3753	±	0.114868	13.1995	±	0.112364	13.577	±	0.147917	13.1913	±	0.167911	13.238	±	0.260105	13.1273	±	0.182466	12.4052	±	0.321347	13.4319	±	0.1843	0.0413155	0.591129	0.0040694	0.121149	0.51845	0.262724
	C18:1n9	23	±	0.223428	23.4175	±	0.434278	22.6202	±	0.172791	22.9753	±	0.264093	23.0241	±	0.307965	22.4	±	0.39489	22.4159	±	0.559508	22.4187	±	0.54923	23.4202	±	1.05238	22.11	±	0.40007	0.95121	0.66904	0.145967	0.106626	0.146491	0.164437
	C18:1n7	8.21685	±	0.0542464	8.13124	±	0.0752647	8.28866	±	0.0759207	8.20451	±	0.0638408	8.27487	±	0.077504	7.67431	±	0.069895	7.67783	±	0.0896385	7.66948	±	0.113189	7.32819	±	0.116491	7.78026	±	0.0785192	2.63531e-09	0.357251	0.00473225	0.0459409	0.0566028	0.237913
	C18:2n6	6.37193	±	0.112019	6.39538	±	0.161383	6.35225	±	0.1576	6.30134	±	0.128444	6.70368	±	0.184119	7.75246	±	0.131559	7.7368	±	0.198057	7.77393	±	0.157951	7.77223	±	0.162548	7.74641	±	0.165252	5.16296e-07	0.839356	0.534148	0.338879	0.645276	0.780836
	C18:3n6	0.337404	±	0.00667414	0.337262	±	0.00935987	0.337524	±	0.00957368	0.340148	±	0.00737333	0.324507	±	0.0158565	0.344324	±	0.00815609	0.34514	±	0.012423	0.343207	±	0.00944239	0.403658	±	0.0160881	0.326161	±	0.00784874	0.00798529	0.422219	0.000317874	0.0279474	0.594978	0.970842
	C18:3n3	0.390631	±	0.0135932	0.374691	±	0.0169197	0.404	±	0.0205195	0.394079	±	0.015829	0.374425	±	0.0223379	0.576411	±	0.0122609	0.571468	±	0.0170623	0.583183	±	0.0175499	0.559817	±	0.0230297	0.58149	±	0.0144244	3.93796e-11	0.749364	0.842236	0.217097	0.41874	0.322937
	C18:4n3	0.160845	±	0.00795679	0.165085	±	0.0084934	0.157289	±	0.0128823	0.165356	±	0.00922141	0.139645	±	0.0119218	0.16773	±	0.00658127	0.173656	±	0.00925876	0.159609	±	0.00904035	0.14689	±	0.0109687	0.174109	±	0.00773893	0.685928	0.443193	0.861455	0.0515691	0.89683	0.659877
	C20:1n9	0.215989	±	0.00695711	0.21611	±	0.0118495	0.215888	±	0.00824549	0.216951	±	0.00801368	0.21147	±	0.0130842	0.189095	±	0.00479513	0.184806	±	0.00629161	0.194813	±	0.00739511	0.182136	±	0.00877173	0.191083	±	0.00564453	0.024428	0.622684	0.947281	0.324005	0.957102	0.662068
	C20:3n6	0.906141	±	0.0182877	0.900961	±	0.0221453	0.910486	±	0.0283502	0.89475	±	0.0199921	0.959681	±	0.0432885	1.06307	±	0.0229103	1.04471	±	0.032662	1.08822	±	0.0307964	1.06603	±	0.0577012	1.06216	±	0.024545	5.62952e-05	0.0703236	0.958885	0.340324	0.0623346	0.706647
	C20:4n6	11.8262	±	0.169486	11.9114	±	0.226953	11.7548	±	0.249441	11.7254	±	0.197165	12.2998	±	0.233952	10.1463	±	0.220077	9.99564	±	0.326097	10.3527	±	0.271254	9.85386	±	0.55917	10.2358	±	0.233239	2.31822e-06	0.914417	0.246647	0.498101	0.959679	0.227108
	C20:5n3	0.329371	±	0.00836711	0.342897	±	0.0127813	0.317244	±	0.0106857	0.32639	±	0.00923459	0.344609	±	0.0200354	0.946894	±	0.0258195	0.955311	±	0.034436	0.935358	±	0.0396239	0.876566	±	0.0550782	0.968422	±	0.0288231	4.46338e-28	0.536462	0.167553	0.512181	0.75081	0.644764
	C22:4n6	1.37837	±	0.0224726	1.4054	±	0.0324971	1.3557	±	0.0309463	1.3799	±	0.024394	1.37116	±	0.0600791	0.97564	±	0.0254792	0.93911	±	0.0341912	1.0257	±	0.0366576	0.951546	±	0.0462836	0.983016	±	0.0302786	7.17063e-14	0.715268	0.898727	0.899864	0.966018	0.0584627
	C22:5n3	0.889335	±	0.0247689	0.876258	±	0.0250995	0.900303	±	0.0407011	0.874257	±	0.0261919	0.960204	±	0.0678404	1.44017	±	0.0374031	1.42746	±	0.0529	1.45759	±	0.052012	1.49801	±	0.0947994	1.42247	±	0.039598	1.35027e-15	0.164436	0.572551	0.108151	0.140962	0.540796
	C22:6n3	2.08	±	0.0354001	2.06464	±	0.0492101	2.09778	±	0.0509112	2.07027	±	0.0355906	2.14094	±	0.116445	2.31	±	0.0506698	2.25174	±	0.0679105	2.38934	±	0.0746634	2.01443	±	0.076981	2.4002	±	0.0560852	0.0896856	0.189961	0.0195862	0.019847	0.366649	0.530656
	SFA	38.7373	±	0.235168	38.4003	±	0.357968	39.0199	±	0.307277	38.8693	±	0.275395	38.1164	±	0.296	38.8909	±	0.394582	38.9807	±	0.600786	38.7677	±	0.456481	38.5926	±	0.812018	38.9821	±	0.455294	0.991378	0.57409	0.828452	0.13241	0.147144	0.133522
	MUFA	33.7	±	0.199854	33.9852	±	0.387269	33.4739	±	0.1682	33.7374	±	0.236725	33.565	±	0.260198	32.5	±	0.351282	32.4807	±	0.507259	32.4268	±	0.469526	33.2882	±	0.962451	32.2038	±	0.350846	0.18985	0.822527	0.166282	0.22205	0.358747	0.2983
	PUFA	22.6	±	0.270837	22.7093	±	0.378047	22.4691	±	0.388585	22.3947	±	0.318021	23.4432	±	0.26704	23.4	±	0.394831	23.1893	±	0.613953	23.7195	±	0.417025	23.1286	±	0.877049	23.5	±	0.444847	0.434164	0.724322	0.395731	0.392008	0.662503	0.312354
	UI	1.26158	±	0.00889273	1.26767	±	0.011431	1.25648	±	0.0133489	1.25549	±	0.0104068	1.29023	±	0.00961723	1.27743	±	0.0139947	1.26703	±	0.0217373	1.29168	±	0.014657	1.25635	±	0.030239	1.28388	±	0.0158241	0.815902	0.523449	0.326728	0.566461	0.407976	0.236213
	MUFA/SFA	0.87	±	0.00835942	0.887919	±	0.0160649	0.859156	±	0.00684746	0.870389	±	0.00991247	0.881143	±	0.0103663	0.84	±	0.0149812	0.842504	±	0.021069	0.841865	±	0.0211372	0.872438	±	0.0406411	0.832989	±	0.015155	0.630053	0.635307	0.261959	0.0838706	0.107475	0.112074
	n3	3.84129	±	0.0551065	3.82357	±	0.0669647	3.85615	±	0.0852791	3.8234	±	0.0565368	3.92536	±	0.173105	5.44099	±	0.0903373	5.37963	±	0.127079	5.52508	±	0.125539	5.09572	±	0.171144	5.54669	±	0.101891	6.31412e-18	0.29885	0.15272	0.213839	0.300671	0.942081
	n6	20.82	±	0.258348	20.9504	±	0.360858	20.7107	±	0.370398	20.6416	±	0.302862	21.6588	±	0.262515	20.2817	±	0.343966	20.0614	±	0.535184	20.5837	±	0.360564	20.0473	±	0.770677	20.3535	±	0.386437	0.166705	0.749646	0.357667	0.345655	0.720013	0.287446
	n6/n3	5.47	±	0.0875656	5.5128	±	0.121059	5.42629	±	0.126336	5.43686	±	0.0958219	5.60152	±	0.221127	3.74	±	0.0523057	3.73072	±	0.0632863	3.76194	±	0.0899591	3.93389	±	0.0811839	3.68573	±	0.0616518	4.12793e-24	0.396836	0.950066	0.0449725	0.308608	0.159861
	DI	2.36	±	0.0289208	2.41691	±	0.057369	2.31513	±	0.0203215	2.37319	±	0.0345326	2.30686	±	0.0248029	2.31	±	0.0505221	2.31391	±	0.0709555	2.31519	±	0.071466	2.52498	±	0.144047	2.25	±	0.0464093	0.30805	0.618487	0.0105443	0.0633968	0.184565	0.144352
	D9	0.567019	±	0.00690325	0.579381	±	0.0137216	0.55665	±	0.00491043	0.565803	±	0.00821397	0.572731	±	0.00806215	0.566711	±	0.0127699	0.567498	±	0.0175373	0.565634	±	0.0187873	0.601444	±	0.036749	0.556079	±	0.0122034	0.308618	0.531736	0.123367	0.0464016	0.0787906	0.112607
	DN3	0.911307	±	0.0372309	0.970892	±	0.0580742	0.857886	±	0.0464182	0.897019	±	0.041672	0.984336	±	0.080345	1.67762	±	0.0491705	1.72762	±	0.0736435	1.6091	±	0.0573027	1.63252	±	0.135476	1.69143	±	0.04989	1.53518e-13	0.333251	0.44463	0.53862	0.389537	0.438596
	DN6	1.88289	±	0.0382164	1.88756	±	0.0554283	1.87897	±	0.0535198	1.88984	±	0.0442009	1.85021	±	0.0687188	1.32292	±	0.0301394	1.30471	±	0.0376586	1.34786	±	0.0498508	1.26353	±	0.0619059	1.3411	±	0.0344338	7.24452e-14	0.994478	0.739909	0.554336	0.770509	0.478945
	SFA = sum of saturated fatty acids; MUFA = sum o monounsaturated fatty acids; PUFA = sum of polyunsaturated fatty acids; UI = unsaturation index; D9 = activity of ∆9 desaturase activity; DI = desaturation index; DN3 total activity of the desaturases of n3; DN6 = total activity of the desaturases of n6.

## Sheet: S5
Table S5. Fatty acid composition of the neutral fraction of the liver of fetuses born from control sows (Group C) or sows treated with hydroxytyrosol and n3 PUFA from Day 35 to Day 100 of gestation (Group T)
Fatty acid	Group C															Treated															ANOVA
	Total			Sex						Litter size						Total			Sex						Litter size
				Females			Males			Small			Large						Females			Males			Small			Large			Treatment	Sex	Litter	Treatment*Litter	Treatment*Sex	Treatment*Sex*Litter
C14:0	2.88602	±	0.103757	2.93395	±	0.149136	2.84428	±	0.146137	2.99842	±	0.117429	2.34654	±	0.103526	3.07705	±	0.106236	3.09689	±	0.146484	3.04912	±	0.154443	2.93229	±	0.188975	3.12048	±	0.126236	0.0651458	0.933803	0.197563	0.0681562	0.612747	0.803194
C16:0	26.1478	±	0.388118	26.7145	±	0.497274	25.6543	±	0.575659	26.5064	±	0.428278	24.4269	±	0.733458	26.6783	±	0.329108	26.7497	±	0.433421	26.5778	±	0.514725	26.3979	±	0.709008	26.7624	±	0.374427	0.0606389	0.998614	0.120443	0.164508	0.221107	0.390737
C16:1n9	1.35	±	0.0320859	1.33703	±	0.0460332	1.36833	±	0.0452215	1.36356	±	0.0352021	1.30671	±	0.0803595	1.59	±	0.0754854	1.59379	±	0.0718558	1.59489	±	0.153052	1.50627	±	0.0654279	1.62064	±	0.0961588	0.0517306	0.917919	0.866225	0.691792	0.942531	0.671964
C16:1n7	6.68293	±	0.13342	6.66715	±	0.21924	6.69668	±	0.164266	6.64362	±	0.147075	6.87165	±	0.326939	6.92496	±	0.136493	6.957	±	0.183555	6.87986	±	0.206853	6.79246	±	0.231384	6.96471	±	0.164027	0.603884	0.904236	0.518086	0.372882	0.802035	0.209071
C17:0	1.42383	±	0.0374853	1.37898	±	0.0485635	1.46289	±	0.0557279	1.47781	±	0.0406624	1.16471	±	0.0339923	1.49785	±	0.0471685	1.50604	±	0.0653277	1.48632	±	0.0680299	1.54031	±	0.114671	1.48511	±	0.0513447	0.0263704	0.77535	0.032683	0.100414	0.573562	0.520493
C17:1	1.03052	±	0.020503	0.998763	±	0.0346588	1.05818	±	0.0230832	1.04506	±	0.0238021	0.960737	±	0.0242193	1.12157	±	0.0229787	1.13019	±	0.027604	1.10943	±	0.0399149	1.11967	±	0.0459765	1.12213	±	0.0267459	0.00736056	0.838777	0.344415	0.489671	0.640029	0.948181
C18:0	25.3298	±	0.659174	24.6379	±	0.859615	25.9325	±	0.980217	25.7322	±	0.739823	23.3984	±	1.31916	23.9143	±	0.634474	24.1293	±	0.836401	23.6117	±	0.989128	25.6381	±	1.04888	23.3972	±	0.75205	0.874226	0.818034	0.0928194	0.451071	0.551852	0.0905711
C18:1n9	17.1	±	0.341099	16.8638	±	0.466223	17.3161	±	0.496338	16.8023	±	0.368801	18.5611	±	0.761574	18.5	±	0.436623	18.4078	±	0.479482	18.5315	±	0.81787	16.6543	±	0.459532	19.0006	±	0.52884	0.702321	0.750278	0.0141612	0.997391	0.606011	0.646948
C18:1n7	7.35948	±	0.157916	7.56912	±	0.170219	7.17688	±	0.253752	7.3135	±	0.146702	7.58014	±	0.608296	6.59537	±	0.139629	6.65714	±	0.150146	6.50843	±	0.264356	6.47873	±	0.195028	6.63036	±	0.172439	0.00163804	0.338479	0.419677	0.408144	0.817993	0.164925
C18:2n6	1.95888	±	0.0724447	1.99321	±	0.12094	1.92898	±	0.086902	1.90018	±	0.0818836	2.24062	±	0.118567	2.60193	±	0.0951156	2.53067	±	0.0979984	2.70223	±	0.183617	2.67012	±	0.126994	2.58148	±	0.118076	0.00279468	0.706718	0.267546	0.308192	0.308358	0.851016
C18:3n6	0.0966415	±	0.00488454	0.102906	±	0.00862932	0.0911849	±	0.00514516	0.0912835	±	0.00509452	0.12236	±	0.0117057	0.104865	±	0.00746905	0.108313	±	0.0102569	0.100011	±	0.0108779	0.111061	±	0.0162065	0.103006	±	0.00847969	0.552081	0.0940777	0.129877	0.108301	0.247145	0.67965
C18:3n3	0.426257	±	0.0265299	0.451608	±	0.03887	0.404177	±	0.0364232	0.427846	±	0.0296026	0.418627	±	0.0622917	0.405479	±	0.0422481	0.354152	±	0.0336719	0.477718	±	0.0892359	0.36687	±	0.0658036	0.417062	±	0.0514555	0.565114	0.982506	0.603467	0.542865	0.417376	0.615482
C18:4n3	0.27	±	0.0153779	0.286496	±	0.0248461	0.264693	±	0.0191648	0.278534	±	0.0174595	0.257122	±	0.031676	0.23	±	0.0259192	0.207752	±	0.0258112	0.268032	±	0.050646	0.234734	±	0.0514457	0.232208	±	0.0302292	0.296574	0.867977	0.954863	0.600056	0.278534	0.861925
C20:1n9	0.42	±	0.0289588	0.436867	±	0.0387286	0.41327	±	0.0428987	0.44216	±	0.0316453	0.338307	±	0.068635	0.36	±	0.0309195	0.341374	±	0.039866	0.378724	±	0.0495055	0.384949	±	0.0882011	0.34847	±	0.0308254	0.908862	0.527089	0.150353	0.69583	0.571312	0.568627
C20:3n6	0.403329	±	0.0208161	0.401546	±	0.0306955	0.404882	±	0.0287917	0.377848	±	0.0214502	0.525636	±	0.0487354	0.412503	±	0.0334278	0.364039	±	0.0297319	0.480711	±	0.067418	0.404888	±	0.0501374	0.414787	±	0.041005	0.39189	0.7328	0.100654	0.269993	0.319709	0.55139
C20:4n6	4.51096	±	0.270887	4.56316	±	0.386848	4.46551	±	0.384373	4.0612	±	0.266084	6.66984	±	0.543134	3.19355	±	0.202595	2.90454	±	0.269825	3.6003	±	0.294154	3.52706	±	0.567422	3.09349	±	0.203003	4.33619e-06	0.868897	0.0093049	0.000434609	0.657047	0.298781
C20:5n3	0.401425	±	0.042062	0.394032	±	0.0718149	0.407864	±	0.0489214	0.405583	±	0.0489492	0.381465	±	0.0698227	0.530355	±	0.0614523	0.520826	±	0.0740074	0.544839	±	0.108329	0.446505	±	0.0880004	0.556558	±	0.0758694	0.28262	0.827683	0.706	0.352	0.938	0.582819
C22:4n6	0.256511	±	0.0215466	0.252539	±	0.0331117	0.259971	±	0.0286688	0.263728	±	0.0252362	0.22187	±	0.0304707	0.273657	±	0.0177777	0.27167	±	0.0223806	0.276454	±	0.0294813	0.310694	±	0.0475583	0.262546	±	0.0182167	0.261147	0.82431	0.261386	0.762417	0.834318	0.499641
C22:5n3	0.374223	±	0.0433935	0.407302	±	0.0830407	0.345412	±	0.0378037	0.374629	±	0.0518393	0.372274	±	0.042499	0.638319	±	0.0420592	0.644961	±	0.0596514	0.628972	±	0.0578822	0.741632	±	0.132074	0.607325	±	0.0377297	0.00131061	0.46423	0.616062	0.532456	0.543049	0.984695
C22:6n3	1.37149	±	0.0589074	1.37506	±	0.0884902	1.36861	±	0.080248	1.27073	±	0.0524416	1.835	±	0.162603	1.40175	±	0.0973442	1.52382	±	0.136404	1.22996	±	0.130179	1.74146	±	0.261163	1.29984	±	0.0965658	0.41166	0.104706	0.335604	0.00355074	0.314343	0.442514
SFA	55.7875	±	0.521221	55.6653	±	0.789922	55.8939	±	0.702807	56.7148	±	0.4974	51.3365	±	1.05732	55.1675	±	0.575682	55.482	±	0.641073	54.725	±	1.06203	56.5086	±	0.881003	54.7652	±	0.694173	0.105566	0.748748	0.000575086	0.0200518	0.876437	0.136863
MUFA	27.1761	±	0.413591	27.2056	±	0.531445	27.1504	±	0.628366	26.8488	±	0.460612	28.747	±	0.796228	28.1272	±	0.55401	28.1303	±	0.632027	28.1229	±	1.00934	26.1439	±	0.627785	28.7222	±	0.675323	0.800807	0.968934	0.0313598	0.832531	0.571547	0.349671
PUFA	8.70307	±	0.336113	8.85279	±	0.464187	8.57267	±	0.48758	8.18083	±	0.33729	11.2098	±	0.67416	8.37713	±	0.349086	7.90692	±	0.378502	9.0389	±	0.637488	8.81357	±	0.703603	8.2462	±	0.40369	0.0477505	0.94604	0.0287322	0.00890883	0.36913	0.46731
UI	0.725482	±	0.0135073	0.72782	±	0.0187554	0.723445	±	0.019564	0.696053	±	0.0111465	0.866738	±	0.0301432	0.719969	±	0.0134369	0.711359	±	0.0164049	0.732087	±	0.0228312	0.736045	±	0.0351925	0.715146	±	0.0140838	0.0095301	0.527609	0.000677886	9.66077e-05	0.33068	0.408099
MUFA/SFA	0.492064	±	0.0109426	0.493681	±	0.0152099	0.490655	±	0.0158395	0.477105	±	0.011162	0.563863	±	0.0241513	0.520466	±	0.0176745	0.514134	±	0.0182287	0.529377	±	0.0343575	0.465785	±	0.0169297	0.53687	±	0.0219557	0.527192	0.905685	0.00797065	0.417647	0.911135	0.243632
n3	2.80094	±	0.0799963	2.81264	±	0.115923	2.79075	±	0.11224	2.70437	±	0.08397	3.26449	±	0.171693	3.19238	±	0.190001	3.25151	±	0.229089	3.10916	±	0.329182	3.5312	±	0.458066	3.09073	±	0.205909	0.51608	0.339549	0.497888	0.190181	0.283972	0.560553
n6	7.22632	±	0.338522	7.31335	±	0.480684	7.15052	±	0.482238	6.69424	±	0.33941	9.78032	±	0.667928	6.5865	±	0.289042	6.17923	±	0.3579	7.1597	±	0.465744	7.02382	±	0.657772	6.45531	±	0.321323	0.00732353	0.980746	0.0173498	0.00226394	0.445744	0.394693
n6/n3	2.65	±	0.149756	2.74442	±	0.277561	2.56773	±	0.145211	2.57675	±	0.177474	3.00151	±	0.133023	2.38	±	0.14755	2.20043	±	0.180635	2.64096	±	0.243511	2.36667	±	0.321134	2.38844	±	0.167703	0.25173	0.530909	0.573901	0.384647	0.710095	0.296274
DI	1.01519	±	0.0383085	1.0355	±	0.0521974	0.997503	±	0.0560166	0.985965	±	0.0421425	1.15548	±	0.0821417	1.16725	±	0.0783671	1.14205	±	0.0861447	1.20272	±	0.146451	0.939111	±	0.0705387	1.2357	±	0.0979137	0.802139	0.977188	0.0824617	0.984029	0.714889	0.259766
D9	0.39843	±	0.00910199	0.393912	±	0.0131114	0.402364	±	0.012792	0.387625	±	0.00949248	0.450291	±	0.0205774	0.438896	±	0.0143351	0.433209	±	0.0145282	0.446901	±	0.0281212	0.392339	±	0.0127964	0.452864	±	0.0178224	0.791428	0.842224	0.0140041	0.596574	0.864296	0.362631
DN3	1.40267	±	0.230486	1.40492	±	0.390216	1.40072	±	0.27186	1.45141	±	0.269573	1.16873	±	0.349981	1.71495	±	0.236266	1.89688	±	0.32657	1.45891	±	0.335978	1.54903	±	0.33386	1.76473	±	0.291564	0.395299	0.962345	0.818675	0.561758	0.499249	0.619689
DN6	2.34412	±	0.127864	2.44802	±	0.227857	2.25363	±	0.135434	2.2158	±	0.145346	2.96006	±	0.14171	1.21561	±	0.061564	1.1098	±	0.0752436	1.36453	±	0.0982935	1.28611	±	0.165959	1.19446	±	0.0635227	6.44501e-11	0.821878	0.0956376	0.0175337	0.72316	0.239778
SFA = sum of saturated fatty acids; MUFA = sum o monounsaturated fatty acids; PUFA = sum of polyunsaturated fatty acids; UI = unsaturation index; D9 = activity of ∆9 desaturase activity; DI = desaturation index; DN3 total activity of the desaturases of n3; DN6 = total activity of the desaturases of n6.

## Sheet: S6
Table S6. Fatty acid composition of the polar fraction of the liver of fetuses born from control sows (Group C) or sows treated with hydroxytyrosol and n3 PUFA from Day 35 to Day 100 of gestation (Group T)
Fatty acid	Group C															Group T															ANOVA
	Total			Sex						Litter size						Total			Sex						Litter size
				Females			Males			Small			Large						Females			Males			Small			Large			Treatment	Sex	Litter	Treatment*Litter	Treatment*Sex	Treatment*Sex*Litter
C14:0	2.3758	±	0.0817196	2.28732	±	0.113392	2.45002	±	0.116327	2.44616	±	0.0841016	2.0451	±	0.228477	2.51005	±	0.0728965	2.67789	±	0.0987546	2.26474	±	0.0883922	2.58744	±	0.0944311	2.48425	±	0.0921516	0.0224939	0.762853	0.0316583	0.119162	0.0140131	0.131398
C16:0	28.744	±	0.285175	28.752	±	0.473732	28.7372	±	0.34967	29.3175	±	0.266237	26.0481	±	0.449749	29.3144	±	0.319267	30.1654	±	0.392493	28.0706	±	0.441416	30.3777	±	0.631186	28.96	±	0.359307	0.000934634	0.172036	4.77075e-05	0.0160293	0.0111683	0.86161
C16:1n9	1.76	±	0.0409512	1.72376	±	0.0636115	1.78787	±	0.0535279	1.775	±	0.0443369	1.6817	±	0.107043	1.61	±	0.052277	1.69202	±	0.0660836	1.49656	±	0.0812324	1.57557	±	0.0882439	1.62497	±	0.063584	0.275583	0.767436	0.500282	0.265571	0.0782428	0.114505
C16:1n7	5.89212	±	0.167142	5.62543	±	0.212644	6.1158	±	0.246222	5.93609	±	0.149738	5.68547	±	0.668163	6.33228	±	0.119924	6.54922	±	0.165487	6.01521	±	0.152318	6.55543	±	0.187859	6.2579	±	0.146555	0.0133548	0.426923	0.164727	0.624615	0.0197132	0.269911
C17:0	1.28287	±	0.0261278	1.29015	±	0.0330433	1.27677	±	0.0397143	1.32589	±	0.0264309	1.08067	±	0.0438263	1.33923	±	0.023071	1.32881	±	0.0290458	1.35444	±	0.0382259	1.35748	±	0.0258213	1.33314	±	0.0296178	0.004	0.841	0.0401829	0.00605143	0.338905	0.55014
C17:1	0.879704	±	0.0210898	0.857457	±	0.0269279	0.898362	±	0.0315335	0.907204	±	0.020378	0.750454	±	0.0595668	0.967183	±	0.0191231	0.966767	±	0.0229962	0.967789	±	0.0335338	0.947355	±	0.0303043	0.973792	±	0.0234982	0.000193811	0.247524	0.007	0.045	0.212539	0.324
C18:0	21.7305	±	0.351381	22.0991	±	0.393288	21.4213	±	0.555595	21.7598	±	0.284976	21.5927	±	1.55743	21.5862	±	0.30364	21.064	±	0.4203	22.3494	±	0.388015	21.5595	±	0.362434	21.5951	±	0.388325	0.527149	0.441779	0.63832	0.648908	0.0213772	0.0558572
C18:1n9	14.4	±	0.269554	14.0062	±	0.324517	14.8135	±	0.407274	14.3874	±	0.24617	14.7172	±	1.05417	15.2	±	0.358951	15.5582	±	0.433997	14.7394	±	0.613103	14.971	±	0.313568	15.3104	±	0.468194	0.243517	0.576106	0.79565	0.501693	0.0347997	0.356911
C18:1n7	7.88464	±	0.148848	7.68926	±	0.139719	8.04851	±	0.245841	7.68019	±	0.094578	8.84554	±	0.668198	7.07306	±	0.181601	7.08178	±	0.138382	7.06031	±	0.403903	6.7122	±	0.139886	7.19334	±	0.235856	0.000412655	0.300873	0.0401746	0.323485	0.519452	0.204183
C18:2n6	2.45187	±	0.0509693	2.53146	±	0.0789961	2.38511	±	0.0650331	2.45138	±	0.0596873	2.45413	±	0.0809695	3.27624	±	0.0939818	3.24843	±	0.144726	3.31688	±	0.0968044	3.18351	±	0.108573	3.30715	±	0.12021	9.09934e-07	0.869956	0.694956	0.723201	0.633366	0.818478
C18:3n6	0.118393	±	0.00640783	0.127954	±	0.0129351	0.110374	±	0.00439188	0.118754	±	0.00760819	0.116694	±	0.00808506	0.0876127	±	0.00518589	0.0896568	±	0.00703916	0.0846251	±	0.00768382	0.0817485	±	0.0117784	0.0895674	±	0.00574291	0.0100281	0.846793	0.939889	0.858288	0.521272	0.16213
C18:3n3	0.22842	±	0.00973714	0.231712	±	0.0188469	0.225659	±	0.0087521	0.23673	±	0.011187	0.189364	±	0.0122782	0.252843	±	0.00754886	0.251232	±	0.00980117	0.255198	±	0.0120549	0.232671	±	0.0139168	0.259567	±	0.0087974	0.0188269	0.516521	0.310862	0.0286059	0.966215	0.289814
C18:4n3	0.0735253	±	0.00646764	0.0682151	±	0.00811491	0.077979	±	0.00980294	0.072136	±	0.00714952	0.0800551	±	0.015809	0.0553749	±	0.00521584	0.0485677	±	0.006609	0.065324	±	0.00822226	0.0420808	±	0.00820288	0.0598063	±	0.00630811	0.0368122	0.383885	0.27585	0.456274	0.724825	0.737525
C20:1n9	0.273616	±	0.0209644	0.266991	±	0.0365165	0.279173	±	0.0239637	0.265721	±	0.0241599	0.310722	±	0.0371552	0.32439	±	0.0346845	0.261628	±	0.0276552	0.416119	±	0.0723961	0.297464	±	0.051294	0.333365	±	0.0431661	0.43645	0.199519	0.581044	0.940868	0.392732	0.782262
C20:3n6	0.36	±	0.0127598	0.364823	±	0.0190739	0.356472	±	0.0174206	0.344112	±	0.0130703	0.436276	±	0.0298739	0.46	±	0.0194362	0.41756	±	0.0240626	0.519678	±	0.0290382	0.401488	±	0.0300664	0.478231	±	0.0234022	0.0680366	0.421046	0.00946122	0.267904	0.00773889	0.610595
C20:4n6	8.14	±	0.32329	8.6018	±	0.527229	7.76032	±	0.392022	7.71861	±	0.308058	10.1442	±	0.94239	5.82	±	0.2243	5.25745	±	0.281653	6.63571	±	0.30882	5.68292	±	0.453322	5.86218	±	0.260545	1.27899e-09	0.746424	0.00471801	0.00156981	0.000971787	0.406243
C20:5n3	0.22	±	0.0148058	0.228166	±	0.018324	0.220132	±	0.0227317	0.22212	±	0.0172152	0.231678	±	0.0254359	0.67	±	0.0380653	0.574261	±	0.038117	0.802903	±	0.0678508	0.555972	±	0.0480007	0.704205	±	0.047198	2.78722e-12	0.0776569	0.285246	0.424692	0.0392714	0.936569
C22:4n6	0.3	±	0.0153276	0.315659	±	0.0230988	0.29198	±	0.0206136	0.29019	±	0.0172441	0.361955	±	0.0267838	0.24	±	0.0136193	0.221753	±	0.0135152	0.263748	±	0.026713	0.227685	±	0.0221637	0.242523	±	0.0166756	0.00038466	0.564697	0.0475901	0.29547	0.302952	0.240557
C22:5n3	0.32	±	0.0195076	0.326703	±	0.0290495	0.306127	±	0.0266439	0.302614	±	0.0221297	0.376134	±	0.0351741	0.47	±	0.0204391	0.457958	±	0.0274284	0.495307	±	0.0305111	0.485185	±	0.0459366	0.469113	±	0.0228204	0.00026355	0.730458	0.594526	0.0997841	0.157492	0.721685
C22:6n3	2.5142	±	0.108865	2.60589	±	0.16794	2.43729	±	0.143293	2.44237	±	0.116816	2.85176	±	0.277796	2.35617	±	0.0989068	2.08731	±	0.112935	2.74911	±	0.150636	2.16558	±	0.19901	2.41969	±	0.113697	0.101402	0.466151	0.0994147	0.265644	0.00710527	0.601782
SFA	54.1331	±	0.415821	54.4285	±	0.461488	53.8853	±	0.663419	54.8494	±	0.320876	50.7666	±	1.4601	54.7499	±	0.408832	55.2362	±	0.599725	54.0392	±	0.474116	55.8821	±	0.80448	54.3725	±	0.46664	0.0154675	0.124004	0.00220175	0.0838708	0.779561	0.214615
MUFA	25.2419	±	0.416951	24.5437	±	0.446898	25.8274	±	0.657303	25.0155	±	0.334119	26.3056	±	1.82527	25.2028	±	0.392417	25.5604	±	0.537387	24.6802	±	0.558708	24.5036	±	0.358251	25.4359	±	0.506895	0.662833	0.286269	0.355418	0.689262	0.0291426	0.142748
PUFA	12.2187	±	0.359796	12.7965	±	0.577722	11.7342	±	0.44032	11.7566	±	0.345786	14.3905	±	1.04086	11.3588	±	0.327492	10.5669	±	0.408626	12.5163	±	0.462439	10.8933	±	0.566746	11.514	±	0.394288	0.0029161	0.973162	0.0068563	0.0141488	0.00131906	0.515257
UI	0.900226	±	0.016433	0.917579	±	0.0272547	0.885671	±	0.0198042	0.875548	±	0.0167035	1.01621	±	0.0325957	0.84927	±	0.0152233	0.806779	±	0.0180098	0.911371	±	0.0218208	0.815838	±	0.031872	0.860413	±	0.0171917	0.000413962	0.483364	0.00166458	0.0119735	0.00179269	0.753474
MUFA/SFA	0.470741	±	0.0126214	0.451988	±	0.0101828	0.48647	±	0.021359	0.457493	±	0.00803655	0.533009	±	0.0597982	0.464467	±	0.0109432	0.468306	±	0.0158253	0.458857	±	0.0141067	0.44095	±	0.0126643	0.472306	±	0.0138469	0.244231	0.172775	0.0727305	0.64605	0.0841403	0.1068
n3	3.36	±	0.12368	3.46069	±	0.182241	3.26719	±	0.169472	3.27597	±	0.133764	3.729	±	0.30643	3.8	±	0.137615	3.41933	±	0.14826	4.36784	±	0.220362	3.48149	±	0.262188	3.91238	±	0.159831	0.253282	0.261698	0.105394	0.432845	0.00498706	0.749949
n6	11.38	±	0.35043	11.9417	±	0.571022	10.9043	±	0.420981	10.923	±	0.337001	13.5133	±	1.00621	9.88	±	0.285071	9.23485	±	0.371176	10.8206	±	0.382572	9.57735	±	0.527956	9.97965	±	0.338714	2.64051e-05	0.757487	0.00584728	0.00633024	0.00159501	0.480572
n6/n3	3.48	±	0.0742285	3.5161	±	0.111592	3.44676	±	0.100671	3.42824	±	0.0786016	3.71405	±	0.198792	2.7	±	0.0790176	2.80178	±	0.120049	2.54811	±	0.0776425	2.92216	±	0.192576	2.62425	±	0.0821081	4.96843e-08	0.213143	0.74407	0.108182	0.416797	0.741643
DI	1.07088	±	0.0528969	0.996747	±	0.0379636	1.13306	±	0.0911807	1.03032	±	0.0292679	1.26153	±	0.271594	1.06673	±	0.0410475	1.116	±	0.0598037	0.994723	±	0.0486417	1.01301	±	0.0316335	1.08464	±	0.0536429	0.572101	0.267286	0.267502	0.825937	0.0218838	0.0680573
D9	0.34	±	0.00861063	0.326381	±	0.00893729	0.351544	±	0.0137486	0.336764	±	0.00712808	0.355589	±	0.0371022	0.36	±	0.00900943	0.371589	±	0.0114416	0.354604	±	0.014611	0.358736	±	0.00976876	0.366673	±	0.011601	0.180732	0.347998	0.714133	0.774632	0.048941	0.24711
DN3	1.04029	±	0.0739885	1.07775	±	0.0942316	1.00888	±	0.111852	0.996765	±	0.0839357	1.24488	±	0.138829	2.81256	±	0.17539	2.45241	±	0.190966	3.33894	±	0.305399	2.50236	±	0.23922	2.91596	±	0.219045	8.59646e-09	0.33987	0.221525	0.957011	0.0630134	0.473324
DN6	3.36436	±	0.130025	3.43911	±	0.206868	3.30167	±	0.166825	3.20197	±	0.128069	4.12757	±	0.356545	1.79707	±	0.0640274	1.64315	±	0.0754221	2.02202	±	0.0985685	1.78302	±	0.128397	1.80175	±	0.0746399	7.3292e-19	0.697145	0.00426777	0.000816918	0.00565312	0.268887
SFA = sum of saturated fatty acids; MUFA = sum o monounsaturated fatty acids; PUFA = sum of polyunsaturated fatty acids; UI = unsaturation index; D9 = activity of ∆9 desaturase activity; DI = desaturation index; DN3 total activity of the desaturases of n3; DN6 = total activity of the desaturases of n6.

## Sheet: S7
Table S7. Fatty acid composition of the neutral fraction of the brain of fetuses born from control sows (Group C) or sows treated with hydroxytyrosol and linseed oil from day 35 to day 100 of gestation (Group T)
Fatty acid	Group C															Group T															ANOVA
	Total			Sex						Litter size						Total			Sex						Litter size
				Females			Males			Small			Large						Females			Males			Small			Large			Treatment	Sex	Litter	Treatment*Litter	Treatment*Sex	Treatment*Sex*Litter
C14:0	1.66977	±	0.0497426	1.64203	±	0.0728284	1.69453	±	0.0690109	1.68909	±	0.0589332	1.596	±	0.0832842	1.59087	±	0.0592768	1.52172	±	0.0628592	1.67672	±	0.106747	1.63875	±	0.175231	1.57524	±	0.0553249	0.969052	0.179694	0.249696	0.851319	0.429236	0.746318
C16:0	26.967	±	0.66974	26.3434	±	0.622017	27.5238	±	1.14184	27.0854	±	0.815102	26.515	±	0.90096	26.059	±	0.732461	26.5241	±	1.04204	25.4978	±	1.02572	25.6434	±	1.58035	26.1863	±	0.833837	0.412997	0.781514	0.881347	0.612724	0.511161	0.61664
C16:1n9	2.61476	±	0.0805532	2.44408	±	0.124865	2.76716	±	0.097249	2.65607	±	0.0985073	2.45706	±	0.0867695	2.6108	±	0.0961047	2.71992	±	0.142842	2.47911	±	0.121767	2.36114	±	0.182563	2.68723	±	0.111078	0.438178	0.385941	0.327032	0.0266946	0.0253973	0.114056
C16:1n7	1.51247	±	0.0542403	1.51796	±	0.0675572	1.50757	±	0.0842674	1.56356	±	0.0647548	1.31739	±	0.0571474	1.49173	±	0.0807099	1.46129	±	0.100819	1.52951	±	0.132318	1.27854	±	0.148448	1.56134	±	0.0941421	0.945211	0.803959	0.959008	0.0466067	0.957252	0.803826
C17:0	1.50288	±	0.237817	2.34421	±	0.383857	0.751688	±	0.211968	1.64746	±	0.283268	0.950859	±	0.349895	1.89762	±	0.231399	2.04032	±	0.315131	1.72047	±	0.343801	1.88642	±	0.482059	1.90127	±	0.266444	0.378328	0.01234	0.785983	0.375443	0.246479	0.642045
C17:1	1.60444	±	0.249188	1.07458	±	0.2441	2.07752	±	0.401875	1.6677	±	0.289437	1.36287	±	0.486776	1.54772	±	0.197945	1.21915	±	0.208483	1.9556	±	0.350088	1.799	±	0.421389	1.46567	±	0.224972	0.231978	0.00228172	0.0863943	0.581162	0.718439	0.239706
C18:0	21.4408	±	0.512301	22.9182	±	0.573843	20.1217	±	0.74753	21.0606	±	0.620537	22.8927	±	0.530659	22.395	±	0.377507	22.8216	±	0.570708	21.8656	±	0.454555	24.0832	±	1.03265	21.8438	±	0.34283	0.323813	0.0301398	0.954579	0.00675139	0.182873	0.793688
C18:1n9	12.6596	±	0.175444	12.3632	±	0.251649	12.9243	±	0.237598	12.4753	±	0.208526	13.3633	±	0.16732	12.9689	±	0.170232	12.8143	±	0.250453	13.1609	±	0.220798	13.4473	±	0.452674	12.8127	±	0.168167	0.286211	0.108001	0.993467	0.00575689	0.620795	0.960954
C18:1n7	4.77639	±	0.0743797	4.66507	±	0.122387	4.87578	±	0.0866296	4.79935	±	0.0868338	4.68871	±	0.140012	4.81184	±	0.125034	4.64176	±	0.177349	5.02297	±	0.168563	4.78517	±	0.267876	4.82055	±	0.142558	0.520228	0.120355	0.578374	0.928564	0.539848	0.983313
C18:2n6	0.226502	±	0.040264	0.275203	±	0.0818721	0.183018	±	0.0210171	0.218371	±	0.0504175	0.257545	±	0.0265328	0.287287	±	0.0460653	0.335173	±	0.0792487	0.227841	±	0.0299695	0.250768	±	0.0428185	0.299211	±	0.0596163	0.516436	0.570489	0.708432	0.921383	0.885781	0.193074
C18:3n6	0.120392	±	0.0215883	0.144302	±	0.0341132	0.0990438	±	0.0271964	0.140264	±	0.0263609	0.0445161	±	0.00848769	0.103757	±	0.0237156	0.0706162	±	0.0193371	0.144898	±	0.0468192	0.045864	±	0.0082353	0.122662	±	0.0309452	0.931987	0.695857	0.724106	0.0500698	0.402494	0.886768
C18:3n3	0.392584	±	0.0900076	0.512064	±	0.141978	0.285905	±	0.112435	0.46169	±	0.111255	0.128721	±	0.0205429	0.48322	±	0.164816	0.465848	±	0.256306	0.504786	±	0.192874	0.162442	±	0.0537706	0.587964	±	0.216385	0.718919	0.82283	0.897722	0.164894	0.77505	0.684611
C18:4n3	0.162285	±	0.0309509	0.152129	±	0.0364472	0.171352	±	0.0493103	0.195872	±	0.0373939	0.0340419	±	0.00600719	0.250595	±	0.0565117	0.213143	±	0.0845386	0.297089	±	0.0716379	0.153743	±	0.0652857	0.282221	±	0.0716166	0.105814	0.297144	0.515866	0.233792	0.445667	0.40896
C20:1n9	0.906703	±	0.12566	0.923018	±	0.145716	0.892137	±	0.201732	0.986562	±	0.155944	0.601787	±	0.0564955	1.05744	±	0.144574	0.858064	±	0.101728	1.30495	±	0.295084	0.799926	±	0.150003	1.14153	±	0.184593	0.375636	0.406892	0.768599	0.205693	0.495956	0.954132
C20:3n6	0.288361	±	0.0217326	0.285675	±	0.0354406	0.290758	±	0.0269164	0.296016	±	0.0267851	0.259132	±	0.0222362	0.326635	±	0.0217876	0.304385	±	0.0311386	0.354256	±	0.0296341	0.323497	±	0.0376395	0.32766	±	0.0263619	0.0762178	0.123645	0.313635	0.856946	0.518831	0.187998
C20:4n6	10.3269	±	0.284688	10.1449	±	0.499026	10.4894	±	0.309427	10.1454	±	0.346889	11.0198	±	0.293748	11.0436	±	0.265582	11.2302	±	0.350805	10.812	±	0.408578	11.381	±	0.609286	10.9335	±	0.292995	0.550983	0.302313	0.335071	0.305085	0.52181	0.118166
C20:5n3	0.466913	±	0.0859232	0.486257	±	0.168669	0.449642	±	0.0656638	0.529334	±	0.10556	0.228579	±	0.0580172	0.541351	±	0.108096	0.510459	±	0.176051	0.5797	±	0.108043	0.431559	±	0.150686	0.577201	±	0.135059	0.181983	0.273069	0.28595	0.506866	0.383599	0.0987527
C22:4n6	2.23324	±	0.209558	1.37671	±	0.0770588	2.99801	±	0.330841	2.21198	±	0.243216	2.31441	±	0.416415	1.70522	±	0.115374	1.60442	±	0.110563	1.83036	±	0.219582	1.84932	±	0.198895	1.65817	±	0.138994	0.113332	0.00383836	0.616013	0.585388	0.0713406	0.290856
C22:5n3	0.737678	±	0.122761	0.826412	±	0.25368	0.658451	±	0.0580626	0.777811	±	0.153727	0.58444	±	0.068295	0.67421	±	0.148258	0.501709	±	0.0843394	0.888348	±	0.31403	0.640273	±	0.191836	0.685291	±	0.18738	0.628468	0.202411	0.393271	0.912449	0.290482	0.189499
C22:6n3	8.67325	±	0.29142	8.80048	±	0.527737	8.55965	±	0.295883	8.48731	±	0.285299	9.38319	±	0.888799	8.55231	±	0.300359	8.87869	±	0.433163	8.14716	±	0.400566	8.61898	±	0.904055	8.53054	±	0.275908	0.20273	0.257288	0.1753	0.780554	0.014173	0.850508
SFA	51.0954	±	0.761869	53.2479	±	0.795348	49.1734	±	1.15062	50.8703	±	0.93131	51.9545	±	0.933731	50.7122	±	0.908123	52.1709	±	0.930766	48.9013	±	1.63378	50.0545	±	2.40143	50.9269	±	0.930738	0.175323	0.00328121	0.158487	0.74735	0.831678	0.476484
MUFA	19.8145	±	1.18476	17.8862	±	1.59795	21.3296	±	1.6719	19.68	±	1.36719	20.5207	±	1.96135	17.274	±	1.08439	15.7229	±	1.49379	19.146	±	1.52968	12.5825	±	2.32079	18.7101	±	1.16258	0.121252	0.439331	0.234925	0.381566	0.940523	0.689341
PUFA	14.9549	±	0.312251	14.2036	±	0.41254	15.6256	±	0.430169	14.9768	±	0.381955	14.8712	±	0.39764	15.4159	±	0.537513	15.236	±	0.774525	15.6393	±	0.738987	15.2385	±	0.757241	15.4739	±	0.672473	0.48099	0.318954	0.897189	0.965711	0.852835	0.918912
UI	1.33787	±	0.0257124	1.29999	±	0.0372365	1.36764	±	0.0349374	1.32047	±	0.0296574	1.42923	±	0.0214097	1.316	±	0.0280766	1.31166	±	0.042762	1.32124	±	0.0351093	1.27105	±	0.0641764	1.32976	±	0.0310934	0.201078	0.902391	0.158572	0.99606	0.444069	0.443084
MUFA/SFA	0.409112	±	0.0375229	0.338799	±	0.0308732	0.464358	±	0.0610201	0.410334	±	0.0442205	0.402697	±	0.0382267	0.3439	±	0.0221123	0.30703	±	0.0303189	0.388397	±	0.0308455	0.25112	±	0.0428042	0.372302	±	0.0245543	0.229802	0.2982	0.515169	0.382252	0.869516	0.641507
n3	10.4327	±	0.333706	10.7773	±	0.649797	10.125	±	0.25183	10.452	±	0.353094	10.359	±	0.915225	10.5017	±	0.345951	10.5698	±	0.543561	10.4171	±	0.392704	10.007	±	0.792284	10.6632	±	0.381342	0.918657	0.958742	0.658317	0.219185	0.240227	0.245552
n6	13.1954	±	0.337799	12.2268	±	0.478947	14.0602	±	0.418569	13.0121	±	0.413152	13.8954	±	0.353477	13.4665	±	0.359669	13.5448	±	0.50704	13.3694	±	0.51303	13.8505	±	0.709945	13.3412	±	0.419574	0.998697	0.643619	0.605858	0.361572	0.250569	0.155084
n6/n3	1.44467	±	0.169879	1.48913	±	0.359647	1.40498	±	0.049249	1.29055	±	0.0493177	2.03314	±	0.800793	1.48788	±	0.190015	1.62154	±	0.338081	1.32195	±	0.0764242	2.09546	±	0.758037	1.28948	±	0.0435285	0.523926	0.0473985	0.525606	0.00994836	0.353261	0.0131758
DI	0.695152	±	0.0537023	0.604922	±	0.0735428	0.766046	±	0.074952	0.691968	±	0.0613019	0.711867	±	0.102805	0.549859	±	0.047899	0.486269	±	0.065593	0.626606	±	0.0685748	0.326363	±	0.0972657	0.618276	±	0.0516946	0.0537083	0.558994	0.186339	0.312461	0.996336	0.525179
D9	0.255578	±	0.00453998	0.247335	±	0.0055021	0.262937	±	0.00684547	0.254395	±	0.00562434	0.260091	±	0.00431684	0.266717	±	0.00732023	0.262415	±	0.0112248	0.272058	±	0.00878498	0.278831	±	0.0230506	0.262762	±	0.00626387	0.167603	0.217805	0.491398	0.320753	0.955429	0.974277
DN3	3.32987	±	0.717313	3.62338	±	1.44233	3.0678	±	0.4683	3.62474	±	0.889137	2.20399	±	0.596337	3.74861	±	0.754304	3.5645	±	1.0574	3.97715	±	1.08471	5.9123	±	1.88311	3.04209	±	0.776051	0.0428439	0.121176	0.0145811	0.218324	0.202806	0.0295371
DN6	167.87	±	38.6269	193.4	±	67.3927	145.076	±	42.3538	199.489	±	47.637	47.1415	±	4.29922	99.4682	±	26.4588	87.4169	±	26.3379	114.429	±	49.9572	113.617	±	55.9804	94.8484	±	30.276	0.625422	0.799613	0.196243	0.198954	0.911651	0.702826
SFA = sum of saturated fatty acids; MUFA = sum o monounsaturated fatty acids; PUFA = sum of polyunsaturated fatty acids; UI = unsaturation index; D9 = activity of ∆9 desaturase activity; DI = desaturation index; DN3 total activity of the desaturases of n3; DN6 = total activity of the desaturases of n6.

## Sheet: S8
Table S8. Fatty acid composition of the polar fraction of the brain of fetuses born from control sows (Group C) or sows treated with hydroxytyrosol and linseed oil from day 35 to day 100 of gestation (Group T)
Fatty acid	Group C															Group T															ANOVA
	Total			Sex						Litter size						Total			Sex						Litter size
				Females			Males			Small			Large						Females			Males			Small			Large			Treatment	Sex	Litter	Treatment*Litter	Treatment*Sex	Treatment*Sex*Litter
C14:0	1.91137	±	0.0306683	1.85597	±	0.0436062	1.95604	±	0.0417027	1.93989	±	0.0349213	1.78015	±	0.0425441	1.84242	±	0.0276084	1.76031	±	0.0254438	1.95001	±	0.0479686	1.85307	±	0.0689012	1.83907	±	0.0295642	0.333708	0.000167176	0.00552778	0.350885	0.312271	0.201862
C16:0	32.6632	±	0.126347	32.6198	±	0.221892	32.6982	±	0.144954	32.8673	±	0.121997	31.7245	±	0.291191	31.9007	±	0.109292	31.7264	±	0.148784	32.129	±	0.153088	31.641	±	0.216959	31.9821	±	0.12541	0.0894074	0.0519319	0.0157296	8.11602e-05	0.357958	0.385986
C16:1n9	2.99384	±	0.0365958	2.88089	±	0.0571161	3.08493	±	0.0413668	3.03995	±	0.0387587	2.78174	±	0.0720787	2.85889	±	0.0360097	2.74029	±	0.0399255	3.01429	±	0.0527325	2.72877	±	0.0711176	2.89971	±	0.040411	0.520981	0.000111725	0.132611	0.000409116	0.704557	0.984063
C16:1n7	1.41383	±	0.0164171	1.40764	±	0.0271677	1.41882	±	0.0203609	1.41927	±	0.018343	1.38882	±	0.0374209	1.42291	±	0.0168718	1.42274	±	0.0264468	1.42312	±	0.0184149	1.51459	±	0.0363733	1.39414	±	0.0173152	0.0586306	0.393046	0.00819265	0.101018	0.682869	0.668181
C17:0	0.392196	±	0.0149346	0.382364	±	0.0214769	0.400125	±	0.0208902	0.396113	±	0.0155305	0.374179	±	0.0451838	0.370793	±	0.0142773	0.311869	±	0.00789285	0.448004	±	0.0250363	0.372789	±	0.037121	0.370167	±	0.0149587	0.183288	1.19474e-06	0.0212474	0.668765	0.012229	0.00526024
C17:1	0.418934	±	0.0603593	0.365565	±	0.0214998	0.461973	±	0.107839	0.433872	±	0.073056	0.350218	±	0.0358601	0.387145	±	0.020043	0.401228	±	0.0281107	0.368692	±	0.0282488	0.389386	±	0.0552425	0.386443	±	0.0202329	0.933784	0.784304	0.640456	0.396649	0.245516	0.768897
C18:0	15.8459	±	0.0803826	15.8476	±	0.137843	15.8445	±	0.0956045	15.812	±	0.0876231	16.0018	±	0.203092	15.6896	±	0.0767476	15.5724	±	0.10374	15.8432	±	0.109348	15.7269	±	0.194264	15.678	±	0.0815537	0.299885	0.359315	0.857153	0.189509	0.127206	0.915332
C18:1n9	12.5409	±	0.0589055	12.4704	±	0.0769263	12.5978	±	0.0862084	12.4349	±	0.0582332	13.0287	±	0.0925904	12.7163	±	0.0542599	12.7382	±	0.0583716	12.6875	±	0.100407	12.7864	±	0.14009	12.6943	±	0.0567263	0.615596	0.364402	0.0489847	0.00315812	0.359971	0.257986
C18:1n7	5.05687	±	0.0325599	5.0118	±	0.0471992	5.09321	±	0.0444423	5.06954	±	0.03317	4.99859	±	0.102545	4.99794	±	0.0297893	4.89006	±	0.0312154	5.1393	±	0.0434405	4.99309	±	0.0642202	4.99946	±	0.0339191	0.47795	5.91202e-05	0.0588548	0.990298	0.0620575	0.114379
C18:2n6	0.308257	±	0.022228	0.371548	±	0.0456545	0.257216	±	0.00985216	0.278309	±	0.0154543	0.44602	±	0.0940651	0.394356	±	0.0298837	0.491585	±	0.0464598	0.266953	±	0.0101824	0.466729	±	0.0751697	0.371651	±	0.0312033	0.544559	1.2891e-07	0.011013	0.00361042	0.998341	0.0101163
C18:3n6	0.0832902	±	0.00635938	0.0782856	±	0.00808547	0.0873262	±	0.00951539	0.0857974	±	0.0073314	0.0717571	±	0.011392	0.0868832	±	0.00767429	0.0718616	±	0.0108181	0.106567	±	0.00967939	0.0718124	±	0.00732971	0.0916112	±	0.00975714	0.616719	0.182005	0.971295	0.388851	0.284424	0.748054
C18:3n3	0.180494	±	0.0143716	0.175928	±	0.0199379	0.184175	±	0.0206534	0.187951	±	0.016666	0.146187	±	0.0228216	0.223406	±	0.0190252	0.252739	±	0.0280738	0.18497	±	0.0226594	0.229405	±	0.0480387	0.221524	±	0.020253	0.151633	0.370339	0.647911	0.311681	0.109667	0.899934
C18:4n3	0.0799303	±	0.0051186	0.0868585	±	0.00745575	0.0743877	±	0.00696677	0.0818914	±	0.00578361	0.0713013	±	0.0109459	0.0949307	±	0.00565572	0.0983308	±	0.00783467	0.0904755	±	0.00816466	0.0882384	±	0.0152361	0.0970303	±	0.00576644	0.321903	0.174019	0.684254	0.125007	0.358541	0.537484
C20:1n9	0.603371	±	0.0163326	0.627232	±	0.0302714	0.584127	±	0.0162662	0.585162	±	0.0173749	0.687129	±	0.0351641	0.610964	±	0.0132196	0.628209	±	0.0194238	0.588368	±	0.016318	0.620951	±	0.0319847	0.607831	±	0.0143508	0.135757	0.0196271	0.0241658	0.0136189	0.288004	0.353999
C20:3n6	0.379746	±	0.0184666	0.379687	±	0.0279693	0.379793	±	0.0249937	0.37836	±	0.0205407	0.38612	±	0.0442785	0.33403	±	0.0197713	0.25756	±	0.0230306	0.434232	±	0.0240442	0.30108	±	0.0397184	0.344367	±	0.0228133	0.364946	0.00520894	0.976727	0.97168	0.0242805	0.654779
C20:4n6	10.631	±	0.0457775	10.6892	±	0.0698879	10.5842	±	0.0602062	10.6218	±	0.0504503	10.6734	±	0.113721	10.8287	±	0.0593696	11.0249	±	0.059185	10.5716	±	0.0946951	10.9011	±	0.123004	10.806	±	0.0681552	0.386761	0.000174211	0.339432	0.585918	0.240595	0.150328
C20:5n3	0.389298	±	0.0226746	0.413236	±	0.0316629	0.369992	±	0.032064	0.387813	±	0.0265255	0.396127	±	0.037493	0.376588	±	0.0247439	0.332175	±	0.0266597	0.434785	±	0.0434778	0.347978	±	0.0438962	0.385564	±	0.0295572	0.510699	0.815478	0.540908	0.586315	0.525989	0.522544
C22:4n6	4.7179	±	0.0364877	4.74978	±	0.0668787	4.69219	±	0.0383952	4.72172	±	0.0391772	4.70031	±	0.101085	4.89774	±	0.0429035	5.02366	±	0.0529885	4.73274	±	0.0587201	4.94363	±	0.100631	4.88335	±	0.0471334	0.123836	0.000264	0.522469	0.444	0.884877	0.05403
C22:5n3	0.888128	±	0.0511393	0.92014	±	0.0607236	0.862312	±	0.0789461	0.859394	±	0.0568448	1.0203	±	0.113203	1.1347	±	0.0923405	1.1865	±	0.150293	1.06683	±	0.0838652	1.23995	±	0.238955	1.10169	±	0.0965456	0.300148	0.245152	0.60027	0.315748	0.898109	0.370515
C22:6n3	8.50434	±	0.0731723	8.66962	±	0.111599	8.37105	±	0.0914908	8.4	±	0.0755328	8.97278	±	0.149436	8.83089	±	0.0861319	9.06869	±	0.0989782	8.5193	±	0.13162	8.78312	±	0.129031	8.84588	±	0.106203	0.80346	0.00297399	0.00733267	0.089066	0.6695	0.663425
SFA	50.8127	±	0.126177	50.7057	±	0.228144	50.8989	±	0.136346	51.0153	±	0.117339	49.8806	±	0.332629	49.8035	±	0.130889	49.371	±	0.164695	50.3702	±	0.161575	49.5938	±	0.299631	49.8693	±	0.144556	0.0523148	0.000122796	0.00226323	0.00213227	0.485883	0.13223
MUFA	21.6139	±	0.0890008	21.3558	±	0.10543	21.8221	±	0.125807	21.5634	±	0.0998	21.8463	±	0.18626	21.5712	±	0.0686872	21.398	±	0.0826055	21.7982	±	0.103117	21.5186	±	0.155994	21.5877	±	0.0766052	0.976787	0.000339426	0.824515	0.536666	0.57379	0.280711
PUFA	17.6552	±	0.104063	17.8612	±	0.194623	17.4891	±	0.0967812	17.5995	±	0.095814	17.9115	±	0.388026	18.3714	±	0.113783	18.7394	±	0.154285	17.8892	±	0.12102	18.5899	±	0.27149	18.3028	±	0.122963	0.0826086	7.57999e-07	0.0664753	0.10678	0.891873	0.00367933
UI	1.44692	±	0.0065741	1.46182	±	0.0113509	1.4349	±	0.007016	1.43834	±	0.00631534	1.48638	±	0.0187377	1.49543	±	0.00764715	1.52144	±	0.00966501	1.46136	±	0.00914368	1.50144	±	0.0155923	1.49355	±	0.00884477	0.153414	7.54585e-06	0.00431294	0.0273033	0.66889	0.181781
MUFA/SFA	0.425546	±	0.00220006	0.421364	±	0.00270713	0.428918	±	0.00323309	0.42284	±	0.0024428	0.437995	±	0.00272647	0.433271	±	0.00158128	0.433539	±	0.00190526	0.432921	±	0.00270625	0.434136	±	0.00410945	0.433	±	0.00165545	0.274981	0.406512	0.0721058	0.0289626	0.426803	0.947641
n3	10.0393	±	0.111817	10.2623	±	0.172583	9.85952	±	0.140633	9.916	±	0.119909	10.6067	±	0.231613	10.6605	±	0.150209	10.9384	±	0.222119	10.2964	±	0.170571	10.6887	±	0.349872	10.6517	±	0.16613	0.37819	0.0124451	0.0568644	0.20261	0.764838	0.651522
n6	16.1202	±	0.0833598	16.2685	±	0.152951	16.0007	±	0.0827831	16.086	±	0.0808017	16.2776	±	0.290331	16.5417	±	0.0961349	16.8696	±	0.110279	16.1121	±	0.132849	16.6844	±	0.213291	16.497	±	0.107597	0.361386	2.24839e-06	0.109811	0.149086	0.945077	0.0154544
n6/n3	1.616	±	0.0188825	1.59487	±	0.0284704	1.63304	±	0.025223	1.63304	±	0.0215794	1.53764	±	0.0257054	1.5717	±	0.023557	1.56694	±	0.0344052	1.57793	±	0.0311442	1.58506	±	0.0528132	1.56751	±	0.0264259	0.825741	0.717339	0.202163	0.457127	0.963661	0.578697
DI	1.1122	±	0.00706801	1.10525	±	0.0115694	1.1178	±	0.0087608	1.10867	±	0.00761949	1.12841	±	0.0184058	1.13086	±	0.00706274	1.13407	±	0.00972515	1.12666	±	0.010333	1.13293	±	0.0168365	1.13022	±	0.00773224	0.226135	0.504915	0.740341	0.682232	0.241825	0.430129
D9	0.246879	±	0.00143681	0.246423	±	0.00209819	0.247247	±	0.00199666	0.244067	±	0.00139404	0.259817	±	0.00181927	0.255166	±	0.00139194	0.257916	±	0.00153954	0.251564	±	0.00237276	0.2598	±	0.00343175	0.253713	±	0.0014403	0.0842713	0.309148	0.041346	5.14962e-05	0.430234	0.701002
DN3	2.59177	±	0.16497	2.82666	±	0.282121	2.40234	±	0.190006	2.46373	±	0.181061	3.18076	±	0.361141	2.53702	±	0.220936	2.25539	±	0.306606	2.90606	±	0.307364	2.47992	±	0.4139	2.55494	±	0.261718	0.327949	0.817371	0.228017	0.356945	0.238666	0.490795
DN6	39.0912	±	1.46832	33.9414	±	1.86377	43.2442	±	1.90035	41.053	±	1.49219	30.0667	±	3.39902	34.589	±	1.61786	29.311	±	2.10057	41.5049	±	1.89794	33.2733	±	4.71634	35.0017	±	1.55922	0.256602	3.41679e-07	0.00109112	0.0929642	0.250858	0.1263
SFA = sum of saturated fatty acids; MUFA = sum o monounsaturated fatty acids; PUFA = sum of polyunsaturated fatty acids; UI = unsaturation index; D9 = activity of ∆9 desaturase activity; DI = desaturation index; DN3 total activity of the desaturases of n3; DN6 = total activity of the desaturases of n6.
